# Supplementary material for: Influence of Adjuvant Therapy in Cancer Survivors on Endothelial Function and Skeletal Muscle Deoxygenation
Source: PLoS One. 2016 Jan 25;11(1):e0147691. doi: 10.1371/journal.pone.0147691 (PMC4726690; doi:10.1371/journal.pone.0147691)
Supplement: S1 Table — Data are presented as means ± SE and ± SD; n, no. of subjects; BMI, body mass index; VT, ventilatory threshold; D, diameter; FMD, flow-mediated dilation; AUCSR, area under the shear rate curve; [THC], total hemoglobin+myoglobin; [HHb], deoxygenated hemoglobin+myoglobin; TOI, tissue oxygenation index. (XLSX) [file pone.0147691.s002.xlsx]

## Sheet: Participant Characteristics
Participant characteristics
	CS (n = 8)			Control (n = 9)
Age, yr	52.4	±	6	53.3	±	4.4
Body mass, kg	70.8	±	14.5	69.2	±	9.7
Stature, cm	166.8	±	6.4	170.1	±	9.6
BMI,	25.3	±	4	24	±	3.2
Systolic BP, mmHg	120.9	±	9.8	126.9	±	17.8
Diastolic BP, mmHg	78	±	6	81.7	±	8.3
VT, l min-1	1.1	±	0.19	1.21	±	0.33
VT, ml kg-1 min-1	16.2	±	4.6	17.4	±	3.7
VT, W	78.6	±	14.2	95.5	±	31.1
Data are presented as means ± SE; n, no. of subjects; BMI, body mass index; VT, ventilatory threshold.

## Sheet: FMD Responses
Brachial FMD Responses
	CS (n = 8)			Control (n = 9)
Baseline D, mm	3.28	±	0.15	3.64	±	0.24
FMD, mm	0.33	±	0.09	0.21	±	0.08
FMD, %	10.2	±	2.48	5.77	±	2.18
AUCSR, s 104	34.2	±	3.6	22.6	±	3.1
Data are presented as means ± SE; n, no. of subjects; D, diameter; FMD, flow-mediated dilation; AUCSR, area under the shear rate curve.

## Sheet: NIRS Responses
NIRS Responses
	CS (n = 8)			Control (n = 9)
[THC], μM
Baseline	121.3	±	5.7	125.5	±	3.8
50W	126	±	7.6	129.9	±	5.7
VT	129.5	±	7.5	138.9	±	11.5
[HHb], μM
Baseline	37.1	±	1.7	36.1	±	1.2
50W	39	±	2.6	39.6	±	2.3
VT	40.7	±	2.5	45.2	±	6.6
TOI, %
Baseline	68	±	5.3	71.3	±	1.2
50W	67.8	±	4.7	69.6	±	1.7
VT	67.7	±	3.7	67.6	±	2.9
Data are presented as means ± SD; n, no. of subjects; [THC ], total hemoglobin+myoglobin; [HHb], deoxygenated hemoglobin+myoglobin; TOI, tissue oxygenation index
